# Supplementary material for: Natural Benzo/Acetophenones as Leads for New Synthetic Acetophenone Hybrids Containing a 1,2,3-Triazole Ring as Potential Antifouling Agents
Source: Mar Drugs. 2021 Nov 29;19(12):682. doi: 10.3390/md19120682 (PMC8704891; doi:10.3390/md19120682)
Supplement: Supplementary file 1 [file marinedrugs-19-00682-s001.zip]

Archive with 1 entries (1 files):
- marinedrugs-1463739-supplementary.pdf
